# Supplementary material for: Counteracting Roles of Lipidic Aldehydes and Phenolic Antioxidants on Soy Protein Oxidation Defined by a Chemometric Survey of Solvent and Mechanically Extracted Soybean Meals
Source: Antioxidants (Basel). 2023 Jul 13;12(7):1419. doi: 10.3390/antiox12071419 (PMC10376880; doi:10.3390/antiox12071419)
Supplement: Supplementary file 1 [file antioxidants-12-01419-s001.zip]

Archive with 1 entries (1 files):
- antioxidants-2489358-supplementary.pdf
